# Supplementary material for: Branched-Chain and Aromatic Amino Acids in Relation to Fat Mass and Fat-Free Mass Changes among Adolescents: A School-Based Intervention
Source: Metabolites. 2022 Jun 24;12(7):589. doi: 10.3390/metabo12070589 (PMC9316312; doi:10.3390/metabo12070589)
Supplement: Supplementary file 1 [file metabolites-12-00589-s001.zip]

Archive with 3 entries (3 files):
- TABLE S1.pdf
- TABLE S2.pdf
- TABLE S3.pdf
